# Supplementary material for: Two new species of glyptosternine catfish of the genus Sineuchiloglanis (Teleostei, Siluriformes, Sisoridae) from the upper Yangtze River drainage, China
Source: Zookeys. 2026 Feb 4;1268:139–62. doi: 10.3897/zookeys.1268.173139 (PMC12895186; doi:10.3897/zookeys.1268.173139)
Supplement: XML Treatment for Sineuchiloglanis baishuiensis [file zookeys.1268.173139-treatment2.xml]

<!DOCTYPE tp:taxon-treatment
  PUBLIC "-//TaxonX//DTD Taxonomic Treatment Publishing DTD v0 20100105//EN" "tax-treatment-NSO.dtd">
<tp:taxon-treatment xmlns:tp="http://www.plazi.org/taxpub"><tp:treatment-meta><kwd-group><label>Taxon classification</label><kwd>
              <named-content content-type="kingdom">Animalia</named-content>
            </kwd><kwd>
              <named-content content-type="order">Siluriformes</named-content>
            </kwd><kwd>
              <named-content content-type="family">Sisoridae</named-content>
            </kwd></kwd-group><mixed-citation publication-type="journal"><person-group><name><surname>Lv</surname><given-names>Hai-Min</given-names></name><name><surname>He</surname><given-names>De-Kui</given-names></name><name><surname>Lei</surname><given-names>Chun-Yun</given-names></name><name><surname>Liu</surname><given-names>Fei</given-names></name></person-group><article-title>Two new species of glyptosternine catfish of the genus <italic><tp:taxon-name><tp:taxon-name-part taxon-name-part-type="genus" reg="Sineuchiloglanis">Sineuchiloglanis</tp:taxon-name-part></tp:taxon-name></italic> (<tp:taxon-name><tp:taxon-name-part taxon-name-part-type="subdivision" reg="Teleostei">Teleostei</tp:taxon-name-part></tp:taxon-name>, <tp:taxon-name><tp:taxon-name-part taxon-name-part-type="order" reg="Siluriformes">Siluriformes</tp:taxon-name-part></tp:taxon-name>, <tp:taxon-name><tp:taxon-name-part taxon-name-part-type="family" reg="Sisoridae">Sisoridae</tp:taxon-name-part></tp:taxon-name>) from the upper Yangtze River drainage, China</article-title><source>Zookeys</source><day>04</day><month>02</month><year>2026</year><volume>1268</volume><fpage>139</fpage><lpage>162</lpage><pub-id pub-id-type="doi">10.3897/zookeys.1268.173139</pub-id></mixed-citation></tp:treatment-meta><tp:nomenclature><tp:taxon-name><object-id xmlns:xlink="http://www.w3.org/1999/xlink" content-type="arpha" xlink:type="simple">89040666-B625-5E2D-8592-F6816FE730C0</object-id>
                		<tp:taxon-name-part taxon-name-part-type="genus" reg="Sineuchiloglanis">Sineuchiloglanis</tp:taxon-name-part> <tp:taxon-name-part taxon-name-part-type="species" reg="baishuiensis">baishuiensis</tp:taxon-name-part>
                	
                		<object-id xmlns:xlink="http://www.w3.org/1999/xlink" content-type="zoobank" xlink:type="simple">https://zoobank.org/44FD6E76-F725-4F5F-B5A5-B1AAC137514D</object-id>
                	</tp:taxon-name><tp:taxon-status xmlns:xlink="http://www.w3.org/1999/xlink" xlink:type="simple">sp. nov.</tp:taxon-status><xref ref-type="fig" rid="F6">Figs 6</xref><xref ref-type="fig" rid="F7">, 7</xref></tp:nomenclature><tp:treatment-sec sec-type="Type material"><title>Type material.</title><p><bold><italic>Holotype</italic></bold> • <named-content xmlns:xlink="http://www.w3.org/1999/xlink" content-type="dwc:institutional_code" xlink:title="Institute of Hydrobiology, Chinese Academy of Sciences" xlink:href="https://scientific-collections.gbif.org/institution/93494017-f496-4945-a1eb-83dbfbb3dcf9" xlink:type="simple">IHB</named-content> 202507042, 94.47 mm <abbrev xmlns:xlink="http://www.w3.org/1999/xlink" xlink:title="standard length" xlink:type="simple">SL</abbrev>; Baishui River in the upper Yangtze River drainage in Zhenxiong County, Yunnan Province, China (<named-content xmlns:xlink="http://www.w3.org/1999/xlink" content-type="dwc:verbatimCoordinates" xlink:type="simple">27°38N, 104°46E</named-content>; 791 m elevation); August 2024, Liu F.</p><fig id="F6" position="float" orientation="portrait"><object-id xmlns:xlink="http://www.w3.org/1999/xlink" content-type="doi" xlink:type="simple">10.3897/zookeys.1268.173139.figure6</object-id><object-id xmlns:xlink="http://www.w3.org/1999/xlink" content-type="arpha" xlink:type="simple">584AA874-F483-5D7A-A7AD-3CFE319BDCD4</object-id><label>Figure 6.</label><caption><p>Lateral (<bold>A</bold>) and ventral views (<bold>B</bold>) of a live specimen of <italic><tp:taxon-name><tp:taxon-name-part taxon-name-part-type="genus" reg="Sineuchiloglanis">Sineuchiloglanis</tp:taxon-name-part> <tp:taxon-name-part taxon-name-part-type="species" reg="baishuiensis">baishuiensis</tp:taxon-name-part></tp:taxon-name></italic> sp. nov. (IHB202507047). Scale bar: 1 cm.</p></caption><graphic xmlns:xlink="http://www.w3.org/1999/xlink" xlink:href="zookeys-1268-139_article-173139__-g006.jpg" id="oo_1527327.jpg" position="float" orientation="portrait" xlink:type="simple"><uri content-type="original_file" xlink:type="simple">https://binary.pensoft.net/fig/1527327</uri></graphic></fig><fig id="F7" position="float" orientation="portrait"><object-id xmlns:xlink="http://www.w3.org/1999/xlink" content-type="doi" xlink:type="simple">10.3897/zookeys.1268.173139.figure7</object-id><object-id xmlns:xlink="http://www.w3.org/1999/xlink" content-type="arpha" xlink:type="simple">AFE6E8E9-7EEF-5D12-A0A7-FA474F0F61C1</object-id><label>Figure 7.</label><caption><p>Lateral (<bold>A</bold>) and dorsal (<bold>B</bold>) micro-CT graph of skeletal system of <italic><tp:taxon-name><tp:taxon-name-part taxon-name-part-type="genus" reg="Sineuchiloglanis">Sineuchiloglanis</tp:taxon-name-part> <tp:taxon-name-part taxon-name-part-type="species" reg="baishuiensis">baishuiensis</tp:taxon-name-part></tp:taxon-name></italic> sp. nov. (IHB202507048). Scale bar: 1 cm.</p></caption><graphic xmlns:xlink="http://www.w3.org/1999/xlink" xlink:href="zookeys-1268-139_article-173139__-g007.jpg" id="oo_1527328.jpg" position="float" orientation="portrait" xlink:type="simple"><uri content-type="original_file" xlink:type="simple">https://binary.pensoft.net/fig/1527328</uri></graphic></fig><p><bold><italic>Paratypes</italic></bold> • <named-content xmlns:xlink="http://www.w3.org/1999/xlink" content-type="dwc:institutional_code" xlink:title="Institute of Hydrobiology, Chinese Academy of Sciences" xlink:href="https://scientific-collections.gbif.org/institution/93494017-f496-4945-a1eb-83dbfbb3dcf9" xlink:type="simple">IHB</named-content> 202507023–202507039, 17, 74.61–178.80 mm <abbrev xmlns:xlink="http://www.w3.org/1999/xlink" xlink:title="standard length" xlink:type="simple">SL</abbrev>; Baishui River in the upper Yangtze River drainage in Zhenxiong County, Yunnan Province, China; April 2024, Liu. F. • <named-content xmlns:xlink="http://www.w3.org/1999/xlink" content-type="dwc:institutional_code" xlink:title="Institute of Hydrobiology, Chinese Academy of Sciences" xlink:href="https://scientific-collections.gbif.org/institution/93494017-f496-4945-a1eb-83dbfbb3dcf9" xlink:type="simple">IHB</named-content> 202507040, 202507041, 202507043, 202507044, 4, 76.16–146.29 mm <abbrev xmlns:xlink="http://www.w3.org/1999/xlink" xlink:title="standard length" xlink:type="simple">SL</abbrev>; Baishui River in the upper Yangtze River drainage in Zhenxiong County, Yunnan Province, China; August 2024, Liu. F. • <named-content xmlns:xlink="http://www.w3.org/1999/xlink" content-type="dwc:institutional_code" xlink:title="Institute of Hydrobiology, Chinese Academy of Sciences" xlink:href="https://scientific-collections.gbif.org/institution/93494017-f496-4945-a1eb-83dbfbb3dcf9" xlink:type="simple">IHB</named-content> 202507047, 1, 205 mm <abbrev xmlns:xlink="http://www.w3.org/1999/xlink" xlink:title="standard length" xlink:type="simple">SL</abbrev>; Waqiao River (a tributary of the Baishui River in the upper Yangtze River drainage) in Zhenxiong County, Yunnan Province, China; May 2025, Liu. F. • <named-content xmlns:xlink="http://www.w3.org/1999/xlink" content-type="dwc:institutional_code" xlink:title="Institute of Hydrobiology, Chinese Academy of Sciences" xlink:href="https://scientific-collections.gbif.org/institution/93494017-f496-4945-a1eb-83dbfbb3dcf9" xlink:type="simple">IHB</named-content> 202507048, 1, 60 mm <abbrev xmlns:xlink="http://www.w3.org/1999/xlink" xlink:title="standard length" xlink:type="simple">SL</abbrev>; Waqiao River (a tributary of the Baishui River in the upper Yangtze River drainage) in Zhenxiong County, Yunnan Province, China; August 2022, Liu. F.</p></tp:treatment-sec><tp:treatment-sec sec-type="Diagnosis"><title>Diagnosis.</title><p><italic><tp:taxon-name><tp:taxon-name-part taxon-name-part-type="genus" reg="Sineuchiloglanis">Sineuchiloglanis</tp:taxon-name-part> <tp:taxon-name-part taxon-name-part-type="species" reg="baishuiensis">baishuiensis</tp:taxon-name-part></tp:taxon-name></italic> sp. nov. can be readily distinguished from congeners by the following characters: dorsal-fin rays i, 5<sup>1/2</sup>; anal-fin rays i, 4<sup>1/2</sup>; caudal-fin rays i, 7+8, i; gill opening extending to the base of fourth to fifth pectoral-fin elements; tip of maxillary barbel not reaching the lower corner of the gill opening; tip of nasal barbel not reaching anterior orbital margin; the ventral abdominal surface flattened (Fig. <xref ref-type="fig" rid="F4">4</xref>). And it can be further distinguished from congener by the following characters: head length behind the eyes 35.4–39.4% of <abbrev xmlns:xlink="http://www.w3.org/1999/xlink" xlink:title="head length" xlink:type="simple">HL</abbrev>; head depth 42–48.4% of <abbrev xmlns:xlink="http://www.w3.org/1999/xlink" xlink:title="head length" xlink:type="simple">HL</abbrev>; maxillary barbel length 65.9–82.1% of <abbrev xmlns:xlink="http://www.w3.org/1999/xlink" xlink:title="head length" xlink:type="simple">HL</abbrev>; pelvic insertion to adipose origin 17.3–22.3% of <abbrev xmlns:xlink="http://www.w3.org/1999/xlink" xlink:title="standard length" xlink:type="simple">SL</abbrev>; dorsal-fin insertion to adipose-fin origin length 15.5–25.5% of <abbrev xmlns:xlink="http://www.w3.org/1999/xlink" xlink:title="standard length" xlink:type="simple">SL</abbrev>; caudal-peduncle length 20.6–26.7% of <abbrev xmlns:xlink="http://www.w3.org/1999/xlink" xlink:title="standard length" xlink:type="simple">SL</abbrev>; head width 18.1–21.0% of <abbrev xmlns:xlink="http://www.w3.org/1999/xlink" xlink:title="standard length" xlink:type="simple">SL</abbrev>; post-adipose length 8.1–11.2% of <abbrev xmlns:xlink="http://www.w3.org/1999/xlink" xlink:title="standard length" xlink:type="simple">SL</abbrev>; pectoral-fin width 61.0–78.2% of pectoral-fin length; pelvic-fin width 53.6–76.6% of pelvic-fin length; caudal-peduncle depth 25.9–40.6% of caudal-peduncle length. The primary diagnostic characters for species of <italic><tp:taxon-name><tp:taxon-name-part taxon-name-part-type="genus" reg="Sineuchiloglanis">Sineuchiloglanis</tp:taxon-name-part></tp:taxon-name></italic> are summarized in Table <xref ref-type="table" rid="T2">2</xref>.</p></tp:treatment-sec><tp:treatment-sec sec-type="Description"><title>Description.</title><p>Morphometric characters of 22 type specimens are shown in Table <xref ref-type="table" rid="T3">3</xref>. Dorsal-fin rays i, 5<sup>1/2</sup>; pectoral-fin rays i, 12–14; pelvic-fin rays i, 5; anal-fin rays i, 4<sup>1/2</sup>; caudal-fin rays i,7+8, i; vertebra 13 + 23 = 36 (<italic>n</italic> = 2); 13 + 24 = 37 (<italic>n</italic> = 2). (Table <xref ref-type="table" rid="T4">4</xref>).</p><p>Body compressed, with a slightly raised back. Depth of body is 11.5–17.4% of <abbrev xmlns:xlink="http://www.w3.org/1999/xlink" xlink:title="standard length" xlink:type="simple">SL</abbrev>, width of body is 14.3–17.3% of <abbrev xmlns:xlink="http://www.w3.org/1999/xlink" xlink:title="standard length" xlink:type="simple">SL</abbrev>. Head depressed, rostral margin rounded when viewed dorsally. Depth of head is 8.7–11.4%, width of head is 18.1–21.4% of standard length. Body smooth and scaleless, lateral line complete and midlateral. Oral region and anterior part of abdomen with dense papillae, density gradually decreasing posteriorly. The ventral abdominal surface is flattened. Caudal fin truncate, with two unbranched and 7+8 branched fin rays (Fig. <xref ref-type="fig" rid="F7">7</xref>). Dorsal-fin located in anterior third of body, with two unbranched and six branched fin rays (the last branched fin ray branches from the base of anal-fin), without spine, outer margin straight; tip of dorsal-fin rays extending beyond vertical through pelvic-fin base when depressed. Adipose fin located in anterior three-fifths of body, not confluent with caudal fin. Pectoral-fin enlarged, located in anterior one-fifth of body, with one unbranched and 13 branched fin rays; first element on each broadened; regular striae on ventral surface; tip of pectoral-fin rays reaching or not reaching pelvic-fin origin. Pelvic-fin enlarged, located in anterior two-fifths of body, with one unbranched and five branched fin rays; first ray of each broadened; regular striae on ventral surface; tip of pelvic-fin rays not reaching, reaching, or extending beyond anus. Anal-fin located in anterior two-thirds of body, with one unbranched and five branched fin rays (last branched fin ray branches from the base of anal fin). Anus is located approximately at midpoint of the distance between the pelvic-fin insertion and the anal-fin origin, close to the pelvic-fin insertion.</p><p>Mouth wide (mouth width of 33.0–40.4% of <abbrev xmlns:xlink="http://www.w3.org/1999/xlink" xlink:title="head length" xlink:type="simple">HL</abbrev>), inferior, transverse. Premaxillary tooth band with a deep median indentation, sides not extending posteriorly. Dentary tooth band with two short, wide patches. Oral teeth conical, pointed. Barbels four pairs. Maxillary barbel with flap of skin fringing posterior margin, tip pointed, not reaching the lower corner of gill opening. Lower lip connected to base of maxillary barbel by skin flap, without sulcus between them. Mandibular barbels two pairs, inner mandibular barbel shorter than outer mandibular barbel. Origin of inner mandibular barbel close to midline. Outer mandibular barbel originating posterolateral of inner mandibular barbel. Post-labial groove interrupted, ending at base of inner mandibular barbel. Nasal barbel with small flap of thin skin fringing posterior margin, not reaching anterior margin of orbital. Eye small, almost round, subcutaneous, located on upper lateral surface of head, closer to dorsal-most extremity of gill opening. Gill opening extending to the base of fourth or fifth pectoral-fin elements.</p></tp:treatment-sec><tp:treatment-sec sec-type="Coloration"><title>Coloration.</title><p>In fresh species, body green-yellow on dorsal surface. On venter, from snout to the pelvic-fin insertion milky white, after pelvic-fin green-yellow. Around the anus pale yellow. Pectoral-fin and pelvic-fin with pale yellow distal margins, lateral green-yellow and medial pale yellow. Dorsal fin, adipose fin, and anal fin green-yellow with pale yellow distal margins. Caudal fin green-yellow with a small pale yellow patch and pale yellow distal margin. In alcohol-fixed specimens, body grey, ventral surface, and margins of fins milky white.</p></tp:treatment-sec><tp:treatment-sec sec-type="Ecology and habitat"><title>Ecology and habitat.</title><p><italic><tp:taxon-name><tp:taxon-name-part taxon-name-part-type="genus" reg="Sineuchiloglanis">Sineuchiloglanis</tp:taxon-name-part> <tp:taxon-name-part taxon-name-part-type="species" reg="baishuiensis">baishuiensis</tp:taxon-name-part></tp:taxon-name></italic> sp. nov. inhabits rapids and riffles, with primarily rocky substrates. (Fig. <xref ref-type="fig" rid="F8">8</xref>) The water temperature was 19.9 °C during the survey period in August 2024. The species co-occurred with <italic><tp:taxon-name><tp:taxon-name-part taxon-name-part-type="genus" reg="Schizothorax">Schizothorax</tp:taxon-name-part> <tp:taxon-name-part taxon-name-part-type="species" reg="grahami">grahami</tp:taxon-name-part></tp:taxon-name></italic> in this type locality.</p><fig id="F8" position="float" orientation="portrait"><object-id xmlns:xlink="http://www.w3.org/1999/xlink" content-type="doi" xlink:type="simple">10.3897/zookeys.1268.173139.figure8</object-id><object-id xmlns:xlink="http://www.w3.org/1999/xlink" content-type="arpha" xlink:type="simple">18EE0957-BCDC-57E2-8A3E-A8BB04C5C086</object-id><label>Figure 8.</label><caption><p>Habitat of <italic><tp:taxon-name><tp:taxon-name-part taxon-name-part-type="genus" reg="Sineuchiloglanis">Sineuchiloglanis</tp:taxon-name-part> <tp:taxon-name-part taxon-name-part-type="species" reg="chishuiensis">chishuiensis</tp:taxon-name-part></tp:taxon-name></italic> sp. nov. in its type locality, Baishui River.</p></caption><graphic xmlns:xlink="http://www.w3.org/1999/xlink" xlink:href="zookeys-1268-139_article-173139__-g008.jpg" id="oo_1527329.jpg" position="float" orientation="portrait" xlink:type="simple"><uri content-type="original_file" xlink:type="simple">https://binary.pensoft.net/fig/1527329</uri></graphic></fig></tp:treatment-sec><tp:treatment-sec sec-type="Distribution"><title>Distribution.</title><p>This new species is currently known only from the Baishui River in the Yangtze River drainage, in Zhenxiong County, Yunnan Province, China.</p></tp:treatment-sec><tp:treatment-sec sec-type="Etymology"><title>Etymology.</title><p>The specific epithet is derived from its type locality, Baishui River.</p><sec sec-type="Molecular phylogenetic analysis" id="sec8"><title>Molecular phylogenetic analysis</title><p>We successfully obtained 44 mitochondrial cytochrome <italic>b</italic> (<italic><abbrev xmlns:xlink="http://www.w3.org/1999/xlink" xlink:title="Mitochondrial cytochrome b" xlink:type="simple">Cytb</abbrev></italic>) gene sequences, each with a final length of 1083 bp after alignment. Among these, 22 sequences were derived from <italic><tp:taxon-name><tp:taxon-name-part taxon-name-part-type="genus" reg="Sineuchiloglanis">Sineuchiloglanis</tp:taxon-name-part> <tp:taxon-name-part taxon-name-part-type="species" reg="chishuiensis">chishuiensis</tp:taxon-name-part></tp:taxon-name></italic> sp. nov., comprising three distinct haplotypes, and the remaining 22 sequences from <italic><tp:taxon-name><tp:taxon-name-part taxon-name-part-type="genus" reg="Sineuchiloglanis">S.</tp:taxon-name-part> <tp:taxon-name-part taxon-name-part-type="species" reg="baishuiensis">baishuiensis</tp:taxon-name-part></tp:taxon-name></italic> sp. nov. represented two unique haplotypes. These five haplotypes were subsequently analyzed together with 53 <italic><abbrev xmlns:xlink="http://www.w3.org/1999/xlink" xlink:title="Mitochondrial cytochrome b" xlink:type="simple">Cytb</abbrev></italic> sequences downloaded from NCBI. Maximum likelihood phylogenetic analysis (Fig. <xref ref-type="fig" rid="F9">9</xref>) revealed that all specimens of <italic><tp:taxon-name><tp:taxon-name-part taxon-name-part-type="genus" reg="Sineuchiloglanis">S.</tp:taxon-name-part> <tp:taxon-name-part taxon-name-part-type="species" reg="chishuiensis">chishuiensis</tp:taxon-name-part></tp:taxon-name></italic> sp. nov. and <italic><tp:taxon-name><tp:taxon-name-part taxon-name-part-type="genus" reg="Sineuchiloglanis">S.</tp:taxon-name-part> <tp:taxon-name-part taxon-name-part-type="species" reg="baishuiensis">baishuiensis</tp:taxon-name-part></tp:taxon-name></italic> sp. nov. formed two separate, strongly supported monophyletic clades (bootstrap support = 100 for each clade).</p><fig id="F9" position="float" orientation="portrait"><object-id xmlns:xlink="http://www.w3.org/1999/xlink" content-type="doi" xlink:type="simple">10.3897/zookeys.1268.173139.figure9</object-id><object-id xmlns:xlink="http://www.w3.org/1999/xlink" content-type="arpha" xlink:type="simple">512AFB4E-90BB-52FE-9D1B-CB47B4594D85</object-id><label>Figure 9.</label><caption><p>Phylogenetic tree based on maximum likelihood method inferred from mitochondrial <italic><abbrev xmlns:xlink="http://www.w3.org/1999/xlink" xlink:title="Mitochondrial cytochrome b" xlink:type="simple">Cytb</abbrev></italic> gene sequences of <italic><tp:taxon-name><tp:taxon-name-part taxon-name-part-type="genus" reg="Sineuchiloglanis">Sineuchiloglanis</tp:taxon-name-part> <tp:taxon-name-part taxon-name-part-type="species" reg="chishuiensis">chishuiensis</tp:taxon-name-part></tp:taxon-name></italic> sp. nov., <italic><tp:taxon-name><tp:taxon-name-part taxon-name-part-type="genus" reg="Sineuchiloglanis">S.</tp:taxon-name-part> <tp:taxon-name-part taxon-name-part-type="species" reg="baishuiensis">baishuiensis</tp:taxon-name-part></tp:taxon-name></italic> sp. nov. and its closely allied forms. Numbers below the branches represent bootstrap values (&gt; 50 shown).</p></caption><graphic xmlns:xlink="http://www.w3.org/1999/xlink" xlink:href="zookeys-1268-139_article-173139__-g009.jpg" id="oo_1527330.jpg" position="float" orientation="portrait" xlink:type="simple"><uri content-type="original_file" xlink:type="simple">https://binary.pensoft.net/fig/1527330</uri></graphic></fig><p>Genetic divergence analysis based on the <abbrev xmlns:xlink="http://www.w3.org/1999/xlink" xlink:title="Kimura-2-parameter" xlink:type="simple">K2P</abbrev> model revealed distinct evolutionary relationships between the two newly described species and other members of <italic><tp:taxon-name><tp:taxon-name-part taxon-name-part-type="genus" reg="Sineuchiloglanis">Sineuchiloglanis</tp:taxon-name-part></tp:taxon-name></italic> (Table <xref ref-type="table" rid="T5">5</xref>). Intraspecific genetic distance of <italic><tp:taxon-name><tp:taxon-name-part taxon-name-part-type="genus" reg="Sineuchiloglanis">S.</tp:taxon-name-part> <tp:taxon-name-part taxon-name-part-type="species" reg="chishuiensis">chishuiensis</tp:taxon-name-part></tp:taxon-name></italic> sp. nov. and <italic><tp:taxon-name><tp:taxon-name-part taxon-name-part-type="genus" reg="Sineuchiloglanis">S.</tp:taxon-name-part> <tp:taxon-name-part taxon-name-part-type="species" reg="baishuiensis">baishuiensis</tp:taxon-name-part></tp:taxon-name></italic> sp. nov. is 0%. The interspecific genetic distances of <italic><tp:taxon-name><tp:taxon-name-part taxon-name-part-type="genus" reg="Sineuchiloglanis">S.</tp:taxon-name-part> <tp:taxon-name-part taxon-name-part-type="species" reg="chishuiensis">chishuiensis</tp:taxon-name-part></tp:taxon-name></italic> sp. nov. with its congeners ranged from 2.3% (vs <italic><tp:taxon-name><tp:taxon-name-part taxon-name-part-type="genus" reg="Sineuchiloglanis">S.</tp:taxon-name-part> <tp:taxon-name-part taxon-name-part-type="species" reg="hupingshanensis">hupingshanensis</tp:taxon-name-part></tp:taxon-name></italic>) to 14.5% (vs <italic><tp:taxon-name><tp:taxon-name-part taxon-name-part-type="genus" reg="Sineuchiloglanis">S.</tp:taxon-name-part> <tp:taxon-name-part taxon-name-part-type="species" reg="chui">chui</tp:taxon-name-part></tp:taxon-name></italic>). Similarly, <italic><tp:taxon-name><tp:taxon-name-part taxon-name-part-type="genus" reg="Sineuchiloglanis">S.</tp:taxon-name-part> <tp:taxon-name-part taxon-name-part-type="species" reg="baishuiensis">baishuiensis</tp:taxon-name-part></tp:taxon-name></italic> sp. nov. showed genetic distances varying from 1.8% (vs <italic><tp:taxon-name><tp:taxon-name-part taxon-name-part-type="genus" reg="Sineuchiloglanis">S.</tp:taxon-name-part> <tp:taxon-name-part taxon-name-part-type="species" reg="hupingshanensis">hupingshanensis</tp:taxon-name-part></tp:taxon-name></italic>) to 14.4% (vs <italic><tp:taxon-name><tp:taxon-name-part taxon-name-part-type="genus" reg="Sineuchiloglanis">S.</tp:taxon-name-part> <tp:taxon-name-part taxon-name-part-type="species" reg="chui">chui</tp:taxon-name-part></tp:taxon-name></italic>) when compared with other <italic><tp:taxon-name><tp:taxon-name-part taxon-name-part-type="genus" reg="Sineuchiloglanis">Sineuchiloglanis</tp:taxon-name-part></tp:taxon-name></italic> species. Notably, the genetic divergence between the two new species ranged from 2.4% to 2.7%.</p><table-wrap id="T5" position="float" orientation="portrait"><label>Table 5.</label><caption><p>Genetic distances of <italic><tp:taxon-name><tp:taxon-name-part taxon-name-part-type="genus" reg="Sineuchiloglanis">Sineuchiloglanis</tp:taxon-name-part></tp:taxon-name></italic> species from the Yangtze River, China.</p></caption><table><tbody><tr><th rowspan="1" colspan="1"/><th rowspan="1" colspan="1">1</th><th rowspan="1" colspan="1">2</th><th rowspan="1" colspan="1">3</th><th rowspan="1" colspan="1">4</th><th rowspan="1" colspan="1">5</th><th rowspan="1" colspan="1">6</th><th rowspan="1" colspan="1">7</th><th rowspan="1" colspan="1">8</th><th rowspan="1" colspan="1">9</th></tr><tr><td rowspan="1" colspan="1"><bold>1 <italic><tp:taxon-name><tp:taxon-name-part taxon-name-part-type="genus" reg="Sineuchiloglanis">Sineuchiloglanis</tp:taxon-name-part> <tp:taxon-name-part taxon-name-part-type="species" reg="chishuiensis">chishuiensis</tp:taxon-name-part></tp:taxon-name></italic> sp. nov</bold>.</td><td rowspan="1" colspan="1"/><td rowspan="1" colspan="1"/><td rowspan="1" colspan="1"/><td rowspan="1" colspan="1"/><td rowspan="1" colspan="1"/><td rowspan="1" colspan="1"/><td rowspan="1" colspan="1"/><td rowspan="1" colspan="1"/><td rowspan="1" colspan="1"/></tr><tr><td rowspan="1" colspan="1"><bold>2 <italic><tp:taxon-name><tp:taxon-name-part taxon-name-part-type="genus" reg="Sineuchiloglanis">Sineuchiloglanis</tp:taxon-name-part> <tp:taxon-name-part taxon-name-part-type="species" reg="chishuiensis">chishuiensis</tp:taxon-name-part></tp:taxon-name></italic> sp. nov</bold>.</td><td rowspan="1" colspan="1">0.002</td><td rowspan="1" colspan="1"/><td rowspan="1" colspan="1"/><td rowspan="1" colspan="1"/><td rowspan="1" colspan="1"/><td rowspan="1" colspan="1"/><td rowspan="1" colspan="1"/><td rowspan="1" colspan="1"/><td rowspan="1" colspan="1"/></tr><tr><td rowspan="1" colspan="1"><bold>3 <italic><tp:taxon-name><tp:taxon-name-part taxon-name-part-type="genus" reg="Sineuchiloglanis">Sineuchiloglanis</tp:taxon-name-part> <tp:taxon-name-part taxon-name-part-type="species" reg="chishuiensis">chishuiensis</tp:taxon-name-part></tp:taxon-name></italic> sp. nov</bold>.</td><td rowspan="1" colspan="1">0.001</td><td rowspan="1" colspan="1">0.003</td><td rowspan="1" colspan="1"/><td rowspan="1" colspan="1"/><td rowspan="1" colspan="1"/><td rowspan="1" colspan="1"/><td rowspan="1" colspan="1"/><td rowspan="1" colspan="1"/><td rowspan="1" colspan="1"/></tr><tr><td rowspan="1" colspan="1"><bold>4 <italic><tp:taxon-name><tp:taxon-name-part taxon-name-part-type="genus" reg="Sineuchiloglanis">Sineuchiloglanis</tp:taxon-name-part> <tp:taxon-name-part taxon-name-part-type="species" reg="baishuiensis">baishuiensis</tp:taxon-name-part></tp:taxon-name></italic> sp. nov</bold>.</td><td rowspan="1" colspan="1">0.024</td><td rowspan="1" colspan="1">0.026</td><td rowspan="1" colspan="1">0.025</td><td rowspan="1" colspan="1"/><td rowspan="1" colspan="1"/><td rowspan="1" colspan="1"/><td rowspan="1" colspan="1"/><td rowspan="1" colspan="1"/><td rowspan="1" colspan="1"/></tr><tr><td rowspan="1" colspan="1"><bold>5 <italic><tp:taxon-name><tp:taxon-name-part taxon-name-part-type="genus" reg="Sineuchiloglanis">Sineuchiloglanis</tp:taxon-name-part> <tp:taxon-name-part taxon-name-part-type="species" reg="baishuiensis">baishuiensis</tp:taxon-name-part></tp:taxon-name></italic> sp. nov</bold>.</td><td rowspan="1" colspan="1">0.025</td><td rowspan="1" colspan="1">0.027</td><td rowspan="1" colspan="1">0.026</td><td rowspan="1" colspan="1">0.001</td><td rowspan="1" colspan="1"/><td rowspan="1" colspan="1"/><td rowspan="1" colspan="1"/><td rowspan="1" colspan="1"/><td rowspan="1" colspan="1"/></tr><tr><td rowspan="1" colspan="1">
                      <bold>6 <italic><tp:taxon-name><tp:taxon-name-part taxon-name-part-type="genus" reg="Sineuchiloglanis">Sineuchiloglanis</tp:taxon-name-part> <tp:taxon-name-part taxon-name-part-type="species" reg="anteanalis">anteanalis</tp:taxon-name-part></tp:taxon-name></italic></bold>
                    </td><td rowspan="1" colspan="1">0.027</td><td rowspan="1" colspan="1">0.029</td><td rowspan="1" colspan="1">0.028</td><td rowspan="1" colspan="1">0.028</td><td rowspan="1" colspan="1">0.029</td><td rowspan="1" colspan="1"/><td rowspan="1" colspan="1"/><td rowspan="1" colspan="1"/><td rowspan="1" colspan="1"/></tr><tr><td rowspan="1" colspan="1">
                      <bold>7 <italic><tp:taxon-name><tp:taxon-name-part taxon-name-part-type="genus" reg="Sineuchiloglanis">Sineuchiloglanis</tp:taxon-name-part> <tp:taxon-name-part taxon-name-part-type="species" reg="hupingshanensis">hupingshanensis</tp:taxon-name-part></tp:taxon-name></italic></bold>
                    </td><td rowspan="1" colspan="1">0.023</td><td rowspan="1" colspan="1">0.025</td><td rowspan="1" colspan="1">0.024</td><td rowspan="1" colspan="1">0.018</td><td rowspan="1" colspan="1">0.019</td><td rowspan="1" colspan="1">0.027</td><td rowspan="1" colspan="1"/><td rowspan="1" colspan="1"/><td rowspan="1" colspan="1"/></tr><tr><td rowspan="1" colspan="1">
                      <bold>8 <italic><tp:taxon-name><tp:taxon-name-part taxon-name-part-type="genus" reg="Sineuchiloglanis">Sineuchiloglanis</tp:taxon-name-part> <tp:taxon-name-part taxon-name-part-type="species" reg="chui">chui</tp:taxon-name-part></tp:taxon-name></italic></bold>
                    </td><td rowspan="1" colspan="1">0.144</td><td rowspan="1" colspan="1">0.141</td><td rowspan="1" colspan="1">0.145</td><td rowspan="1" colspan="1">0.143</td><td rowspan="1" colspan="1">0.144</td><td rowspan="1" colspan="1">0.140</td><td rowspan="1" colspan="1">0.139</td><td rowspan="1" colspan="1"/><td rowspan="1" colspan="1"/></tr><tr><td rowspan="1" colspan="1">
                      <bold>9 <italic><tp:taxon-name><tp:taxon-name-part taxon-name-part-type="genus" reg="Sineuchiloglanis">Sineuchiloglanis</tp:taxon-name-part> <tp:taxon-name-part taxon-name-part-type="species" reg="robusta">robusta</tp:taxon-name-part></tp:taxon-name></italic></bold>
                    </td><td rowspan="1" colspan="1">0.047</td><td rowspan="1" colspan="1">0.047</td><td rowspan="1" colspan="1">0.048</td><td rowspan="1" colspan="1">0.048</td><td rowspan="1" colspan="1">0.049</td><td rowspan="1" colspan="1">0.040</td><td rowspan="1" colspan="1">0.043</td><td rowspan="1" colspan="1">0.140</td><td rowspan="1" colspan="1"/></tr><tr><td rowspan="1" colspan="1">
                      <bold>10 <italic><tp:taxon-name><tp:taxon-name-part taxon-name-part-type="genus" reg="Sineuchiloglanis">Sineuchiloglanis</tp:taxon-name-part> <tp:taxon-name-part taxon-name-part-type="species" reg="sichuanensis">sichuanensis</tp:taxon-name-part></tp:taxon-name></italic></bold>
                    </td><td rowspan="1" colspan="1">0.047</td><td rowspan="1" colspan="1">0.047</td><td rowspan="1" colspan="1">0.048</td><td rowspan="1" colspan="1">0.048</td><td rowspan="1" colspan="1">0.049</td><td rowspan="1" colspan="1">0.040</td><td rowspan="1" colspan="1">0.043</td><td rowspan="1" colspan="1">0.140</td><td rowspan="1" colspan="1">0.000</td></tr></tbody></table></table-wrap></sec><sec sec-type="Key to the species of Sineuchiloglanis in the Yangtze River in China" id="sec9"><title>Key to the species of <italic><tp:taxon-name><tp:taxon-name-part taxon-name-part-type="genus" reg="Sineuchiloglanis">Sineuchiloglanis</tp:taxon-name-part></tp:taxon-name></italic> in the Yangtze River in China</title><table-wrap content-type="key" position="anchor" orientation="portrait"><table><tbody><tr><td rowspan="1" colspan="1">1</td><td rowspan="1" colspan="1">Dorsal-fin rays i, 4<sup>1/2</sup></td><td rowspan="1" colspan="1">
                      <bold>2</bold>
                    </td></tr><tr><td rowspan="1" colspan="1">–</td><td rowspan="1" colspan="1">Dorsal-fin rays i, 5<sup>1/2</sup></td><td rowspan="1" colspan="1">
                      <bold>3</bold>
                    </td></tr><tr><td rowspan="1" colspan="1">2</td><td rowspan="1" colspan="1">Caudal-fin rays i, 6+7, i</td><td rowspan="1" colspan="1">
                      <bold>
                        <italic>
                          <tp:taxon-name><tp:taxon-name-part taxon-name-part-type="genus" reg="Sineuchiloglanis">S.</tp:taxon-name-part> <tp:taxon-name-part taxon-name-part-type="species" reg="chui">chui</tp:taxon-name-part></tp:taxon-name>
                        </italic>
                      </bold>
                    </td></tr><tr><td rowspan="1" colspan="1">–</td><td rowspan="1" colspan="1">Caudal-fin rays i, 7+8, i</td><td rowspan="1" colspan="1">
                      <bold>
                        <italic>
                          <tp:taxon-name><tp:taxon-name-part taxon-name-part-type="genus" reg="Sineuchiloglanis">S.</tp:taxon-name-part> <tp:taxon-name-part taxon-name-part-type="species" reg="hupingshanensis">hupingshanensis</tp:taxon-name-part></tp:taxon-name>
                        </italic>
                      </bold>
                    </td></tr><tr><td rowspan="1" colspan="1">3</td><td rowspan="1" colspan="1">Gill opening extending to the base of fourth to fifth pectoral-fin elements</td><td rowspan="1" colspan="1">
                      <bold>4</bold>
                    </td></tr><tr><td rowspan="1" colspan="1">–</td><td rowspan="1" colspan="1">Gill opening extending to the base of second to third pectoral-fin elements</td><td rowspan="1" colspan="1">
                      <bold>5</bold>
                    </td></tr><tr><td rowspan="1" colspan="1">4</td><td rowspan="1" colspan="1">The ratio of maxillary barbel length to head length is greater than 6/7</td><td rowspan="1" colspan="1">
                      <bold>
                        <italic>
                          <tp:taxon-name><tp:taxon-name-part taxon-name-part-type="genus" reg="Sineuchiloglanis">S.</tp:taxon-name-part> <tp:taxon-name-part taxon-name-part-type="species" reg="robusta">robusta</tp:taxon-name-part></tp:taxon-name>
                        </italic>
                      </bold>
                    </td></tr><tr><td rowspan="1" colspan="1">–</td><td rowspan="1" colspan="1">The ratio of maxillary barbel length to head length is less than 6/7</td><td rowspan="1" colspan="1"><bold><italic><tp:taxon-name><tp:taxon-name-part taxon-name-part-type="genus" reg="Sineuchiloglanis">S.</tp:taxon-name-part> <tp:taxon-name-part taxon-name-part-type="species" reg="baishuiensis">baishuiensis</tp:taxon-name-part></tp:taxon-name></italic> sp. nov</bold>.</td></tr><tr><td rowspan="1" colspan="1">5</td><td rowspan="1" colspan="1">The ratio of caudal depth to caudal length is less than 1/4</td><td rowspan="1" colspan="1">
                      <bold>
                        <italic>
                          <tp:taxon-name><tp:taxon-name-part taxon-name-part-type="genus" reg="Sineuchiloglanis">S.</tp:taxon-name-part> <tp:taxon-name-part taxon-name-part-type="species" reg="anteanalis">anteanalis</tp:taxon-name-part></tp:taxon-name>
                        </italic>
                      </bold>
                    </td></tr><tr><td rowspan="1" colspan="1">–</td><td rowspan="1" colspan="1">The ratio of caudal depth to caudal length is greater than 1/4</td><td rowspan="1" colspan="1">
                      <bold>6</bold>
                    </td></tr><tr><td rowspan="1" colspan="1">6</td><td rowspan="1" colspan="1">Nasal barbel tip not reaching anterior orbital</td><td rowspan="1" colspan="1"><bold><italic><tp:taxon-name><tp:taxon-name-part taxon-name-part-type="genus" reg="Sineuchiloglanis">S.</tp:taxon-name-part> <tp:taxon-name-part taxon-name-part-type="species" reg="chishuiensis">chishuiensis</tp:taxon-name-part></tp:taxon-name></italic> sp. nov</bold>.</td></tr><tr><td rowspan="1" colspan="1">–</td><td rowspan="1" colspan="1">Nasal barbel tip extending beyond posterior orbital</td><td rowspan="1" colspan="1">
                      <bold>
                        <italic>
                          <tp:taxon-name><tp:taxon-name-part taxon-name-part-type="genus" reg="Sineuchiloglanis">S.</tp:taxon-name-part> <tp:taxon-name-part taxon-name-part-type="species" reg="sichuanensis">sichuanensis</tp:taxon-name-part></tp:taxon-name>
                        </italic>
                      </bold>
                    </td></tr></tbody></table></table-wrap></sec></tp:treatment-sec><tp:treatment-sec><!--Section generated to contain objects referenced in tp:taxon-treatment.--><fig id="F4" position="float" orientation="portrait"><object-id xmlns:xlink="http://www.w3.org/1999/xlink" content-type="doi" xlink:type="simple">10.3897/zookeys.1268.173139.figure4</object-id><object-id xmlns:xlink="http://www.w3.org/1999/xlink" content-type="arpha" xlink:type="simple">5647386D-C1B1-5761-95FD-AFB779C720B5</object-id><label>Figure 4.</label><caption><p>Abdominal features of specimen of <italic><tp:taxon-name><tp:taxon-name-part taxon-name-part-type="genus" reg="Sineuchiloglanis">Sineuchiloglanis</tp:taxon-name-part></tp:taxon-name></italic> from the Yangtze River drainage, China. <bold>A</bold>. <italic><tp:taxon-name><tp:taxon-name-part taxon-name-part-type="genus" reg="Sineuchiloglanis">S.</tp:taxon-name-part> <tp:taxon-name-part taxon-name-part-type="species" reg="baishuiensis">baishuiensis</tp:taxon-name-part></tp:taxon-name></italic> (IHB202507036); <bold>B</bold>. <italic><tp:taxon-name><tp:taxon-name-part taxon-name-part-type="genus" reg="Sineuchiloglanis">S.</tp:taxon-name-part> <tp:taxon-name-part taxon-name-part-type="species" reg="chishuiensis">chishuiensis</tp:taxon-name-part></tp:taxon-name></italic> (IHB202507005); <bold>C</bold>. <italic><tp:taxon-name><tp:taxon-name-part taxon-name-part-type="genus" reg="Sineuchiloglanis">S.</tp:taxon-name-part> <tp:taxon-name-part taxon-name-part-type="species" reg="chui">chui</tp:taxon-name-part></tp:taxon-name></italic> (0403168); <bold>D</bold>. <italic><tp:taxon-name><tp:taxon-name-part taxon-name-part-type="genus" reg="Sineuchiloglanis">S.</tp:taxon-name-part> <tp:taxon-name-part taxon-name-part-type="species" reg="hupingshanensis">hupingshanensis</tp:taxon-name-part></tp:taxon-name></italic> (20080622224); <bold>E</bold>. <italic><tp:taxon-name><tp:taxon-name-part taxon-name-part-type="genus" reg="Sineuchiloglanis">S.</tp:taxon-name-part> <tp:taxon-name-part taxon-name-part-type="species" reg="anteanalis">anteanalis</tp:taxon-name-part></tp:taxon-name></italic> (0509408); <bold>F</bold>. <italic><tp:taxon-name><tp:taxon-name-part taxon-name-part-type="genus" reg="Sineuchiloglanis">S.</tp:taxon-name-part> <tp:taxon-name-part taxon-name-part-type="species" reg="robusta">robusta</tp:taxon-name-part></tp:taxon-name></italic> (0403190). Scale bars: 1 cm</p></caption><graphic xmlns:xlink="http://www.w3.org/1999/xlink" xlink:href="zookeys-1268-139_article-173139__-g004.jpg" id="oo_1527325.jpg" position="float" orientation="portrait" xlink:type="simple"><uri content-type="original_file" xlink:type="simple">https://binary.pensoft.net/fig/1527325</uri></graphic></fig><table-wrap id="T2" position="float" orientation="portrait"><label>Table 2.</label><caption><p>Major diagnostic characters of <italic><tp:taxon-name><tp:taxon-name-part taxon-name-part-type="genus" reg="Sineuchiloglanis">Sineuchiloglanis</tp:taxon-name-part></tp:taxon-name></italic> species from the Yangtze River, China.</p></caption><table><tbody><tr><th rowspan="1" colspan="1">Characters</th><th rowspan="1" colspan="1"><italic><tp:taxon-name><tp:taxon-name-part taxon-name-part-type="genus" reg="Sineuchiloglanis">Sineuchiloglanis</tp:taxon-name-part> <tp:taxon-name-part taxon-name-part-type="species" reg="chishuiensis">chishuiensis</tp:taxon-name-part></tp:taxon-name></italic> sp. nov.</th><th rowspan="1" colspan="1"><italic><tp:taxon-name><tp:taxon-name-part taxon-name-part-type="genus" reg="Sineuchiloglanis">Sineuchiloglanis</tp:taxon-name-part> <tp:taxon-name-part taxon-name-part-type="species" reg="baishuiensis">baishuiensis</tp:taxon-name-part></tp:taxon-name></italic> sp. nov.</th><th rowspan="1" colspan="1">
                    <italic>
                      <tp:taxon-name><tp:taxon-name-part taxon-name-part-type="genus" reg="Sineuchiloglanis">Sineuchiloglanis</tp:taxon-name-part> <tp:taxon-name-part taxon-name-part-type="species" reg="hupingshanensis">hupingshanensis</tp:taxon-name-part></tp:taxon-name>
                    </italic>
                  </th><th rowspan="1" colspan="1">
                    <italic>
                      <tp:taxon-name><tp:taxon-name-part taxon-name-part-type="genus" reg="Sineuchiloglanis">Sineuchiloglanis</tp:taxon-name-part> <tp:taxon-name-part taxon-name-part-type="species" reg="chui">chui</tp:taxon-name-part></tp:taxon-name>
                    </italic>
                  </th><th rowspan="1" colspan="1">
                    <italic>
                      <tp:taxon-name><tp:taxon-name-part taxon-name-part-type="genus" reg="Sineuchiloglanis">Sineuchiloglanis</tp:taxon-name-part> <tp:taxon-name-part taxon-name-part-type="species" reg="anteanalis">anteanalis</tp:taxon-name-part></tp:taxon-name>
                    </italic>
                  </th><th rowspan="1" colspan="1">
                    <italic>
                      <tp:taxon-name><tp:taxon-name-part taxon-name-part-type="genus" reg="Sineuchiloglanis">Sineuchiloglanis</tp:taxon-name-part> <tp:taxon-name-part taxon-name-part-type="species" reg="robusta">robusta</tp:taxon-name-part></tp:taxon-name>
                    </italic>
                  </th><th rowspan="1" colspan="1">
                    <italic>
                      <tp:taxon-name><tp:taxon-name-part taxon-name-part-type="genus" reg="Sineuchiloglanis">Sineuchiloglanis</tp:taxon-name-part> <tp:taxon-name-part taxon-name-part-type="species" reg="sichuanensis">sichuanensis</tp:taxon-name-part></tp:taxon-name>
                    </italic>
                  </th></tr><tr><td rowspan="1" colspan="1">
                    <bold>Eye diameter (% <abbrev xmlns:xlink="http://www.w3.org/1999/xlink" xlink:title="head length" xlink:type="simple">HL</abbrev>)</bold>
                  </td><td rowspan="1" colspan="1">6.8–9.1</td><td rowspan="1" colspan="1">6.1–9.2</td><td rowspan="1" colspan="1">6.2–7.1</td><td rowspan="1" colspan="1">5.2–6.7</td><td rowspan="1" colspan="1">6.0–7.9</td><td rowspan="1" colspan="1">5.1–7.9</td><td rowspan="1" colspan="1">4.1–6.9</td></tr><tr><td rowspan="1" colspan="1">
                    <bold>Interorbital distance (% <abbrev xmlns:xlink="http://www.w3.org/1999/xlink" xlink:title="head length" xlink:type="simple">HL</abbrev>)</bold>
                  </td><td rowspan="1" colspan="1">24.1–28.8</td><td rowspan="1" colspan="1">22.8–29.6</td><td rowspan="1" colspan="1">20.4–23.8</td><td rowspan="1" colspan="1">23.4–26.0</td><td rowspan="1" colspan="1">22.4–25.9</td><td rowspan="1" colspan="1">25.4–26.8</td><td rowspan="1" colspan="1">27.1–30.0</td></tr><tr><td rowspan="1" colspan="1">
                    <bold>Head length behind the eyes (% <abbrev xmlns:xlink="http://www.w3.org/1999/xlink" xlink:title="head length" xlink:type="simple">HL</abbrev>)</bold>
                  </td><td rowspan="1" colspan="1">35.6–40.3</td><td rowspan="1" colspan="1">35.4–39.4</td><td rowspan="1" colspan="1">35.8–42.7</td><td rowspan="1" colspan="1">40.4–45.5</td><td rowspan="1" colspan="1">34.7–40.6</td><td rowspan="1" colspan="1">——</td><td rowspan="1" colspan="1">——</td></tr><tr><td rowspan="1" colspan="1">
                    <bold>Maxillary barbel length (% <abbrev xmlns:xlink="http://www.w3.org/1999/xlink" xlink:title="head length" xlink:type="simple">HL</abbrev>)</bold>
                  </td><td rowspan="1" colspan="1">67.1–84.8</td><td rowspan="1" colspan="1">65.9–82.1</td><td rowspan="1" colspan="1">73.5–79.6</td><td rowspan="1" colspan="1">73.8–84.0</td><td rowspan="1" colspan="1">77.1–90.3</td><td rowspan="1" colspan="1">90.5–97.7</td><td rowspan="1" colspan="1">91.1–96.2</td></tr><tr><td rowspan="1" colspan="1">
                    <bold>Head depth (% <abbrev xmlns:xlink="http://www.w3.org/1999/xlink" xlink:title="head length" xlink:type="simple">HL</abbrev>)</bold>
                  </td><td rowspan="1" colspan="1">38.9–53.1</td><td rowspan="1" colspan="1">42.0–48.4</td><td rowspan="1" colspan="1">37.2–41.1</td><td rowspan="1" colspan="1">36.4–47.6</td><td rowspan="1" colspan="1">34.8–52.1</td><td rowspan="1" colspan="1">——</td><td rowspan="1" colspan="1">——</td></tr><tr><td rowspan="1" colspan="1">
                    <bold>Head width (% <abbrev xmlns:xlink="http://www.w3.org/1999/xlink" xlink:title="standard length" xlink:type="simple">SL</abbrev>)</bold>
                  </td><td rowspan="1" colspan="1">18.5–24.5</td><td rowspan="1" colspan="1">18.1–21.0</td><td rowspan="1" colspan="1">18.0–21.2</td><td rowspan="1" colspan="1">19.9–22.8</td><td rowspan="1" colspan="1">19.6–21.8</td><td rowspan="1" colspan="1">21.3–23.9</td><td rowspan="1" colspan="1">20.6–23.5</td></tr><tr><td rowspan="1" colspan="1">
                    <bold>Caudal-peduncle length (% <abbrev xmlns:xlink="http://www.w3.org/1999/xlink" xlink:title="standard length" xlink:type="simple">SL</abbrev>)</bold>
                  </td><td rowspan="1" colspan="1">21.5–29.2</td><td rowspan="1" colspan="1">20.6–26.7</td><td rowspan="1" colspan="1">21.2–26.1</td><td rowspan="1" colspan="1">18.7–24.3</td><td rowspan="1" colspan="1">22.3–29.2</td><td rowspan="1" colspan="1">21.0–25.0</td><td rowspan="1" colspan="1">15.7–19.6</td></tr><tr><td rowspan="1" colspan="1">
                    <bold>Dorsal-fin insertion to adipose-fin origin distance (% <abbrev xmlns:xlink="http://www.w3.org/1999/xlink" xlink:title="standard length" xlink:type="simple">SL</abbrev>)</bold>
                  </td><td rowspan="1" colspan="1">14.1–23.2</td><td rowspan="1" colspan="1">15.5–25.5</td><td rowspan="1" colspan="1">12.1–25.1</td><td rowspan="1" colspan="1">15.3–25.7</td><td rowspan="1" colspan="1">12.8–20.1</td><td rowspan="1" colspan="1">26.5–33.5</td><td rowspan="1" colspan="1">25.2–28.4</td></tr><tr><td rowspan="1" colspan="1">
                    <bold>Pelvic-fin origin to anal-fin origin distance (% <abbrev xmlns:xlink="http://www.w3.org/1999/xlink" xlink:title="standard length" xlink:type="simple">SL</abbrev>)</bold>
                  </td><td rowspan="1" colspan="1">24.4–32.4</td><td rowspan="1" colspan="1">27.8–33.1</td><td rowspan="1" colspan="1">27.2–31.6</td><td rowspan="1" colspan="1">29.2–32.5</td><td rowspan="1" colspan="1">24.1–28.6</td><td rowspan="1" colspan="1">——</td><td rowspan="1" colspan="1">——</td></tr><tr><td rowspan="1" colspan="1">
                    <bold>Pelvic insertion to adipose origin distance (% <abbrev xmlns:xlink="http://www.w3.org/1999/xlink" xlink:title="standard length" xlink:type="simple">SL</abbrev>)</bold>
                  </td><td rowspan="1" colspan="1">15.4–19.5</td><td rowspan="1" colspan="1">17.3–22.3</td><td rowspan="1" colspan="1">13.8–21.3</td><td rowspan="1" colspan="1">16.3–21.3</td><td rowspan="1" colspan="1">10.5–17.0</td><td rowspan="1" colspan="1">——</td><td rowspan="1" colspan="1">——</td></tr><tr><td rowspan="1" colspan="1">
                    <bold>Post-adipose length (% <abbrev xmlns:xlink="http://www.w3.org/1999/xlink" xlink:title="standard length" xlink:type="simple">SL</abbrev>)</bold>
                  </td><td rowspan="1" colspan="1">8.2–12.7</td><td rowspan="1" colspan="1">8.1–11.2</td><td rowspan="1" colspan="1">7.6–10.4</td><td rowspan="1" colspan="1">6.7–10.2</td><td rowspan="1" colspan="1">7.3–13.7</td><td rowspan="1" colspan="1">7.2–9.8</td><td rowspan="1" colspan="1">4.6–7.6</td></tr><tr><td rowspan="1" colspan="1">
                    <bold>Caudal-peduncle depth (% caudal-peduncle of length)</bold>
                  </td><td rowspan="1" colspan="1">27.1–40.3</td><td rowspan="1" colspan="1">25.9–40.6</td><td rowspan="1" colspan="1">32.7–41.5</td><td rowspan="1" colspan="1">21.8–41.3</td><td rowspan="1" colspan="1">13.0–24.6</td><td rowspan="1" colspan="1">21.9–28.1</td><td rowspan="1" colspan="1">37.8–49.2</td></tr><tr><td rowspan="1" colspan="1">
                    <bold>Pectoral-fin depth (% pectoral-fin length)</bold>
                  </td><td rowspan="1" colspan="1">53.0–70.5</td><td rowspan="1" colspan="1">61.0–78.2</td><td rowspan="1" colspan="1">38.4–51.4</td><td rowspan="1" colspan="1">42.2–56.3</td><td rowspan="1" colspan="1">51.0–72.7</td><td rowspan="1" colspan="1">——</td><td rowspan="1" colspan="1">——</td></tr><tr><td rowspan="1" colspan="1">
                    <bold>Pelvic-fin width (% pelvic-fin length)</bold>
                  </td><td rowspan="1" colspan="1">43.0–68.4</td><td rowspan="1" colspan="1">56.6–76.6</td><td rowspan="1" colspan="1">35.6–49.0</td><td rowspan="1" colspan="1">42.0–60.0</td><td rowspan="1" colspan="1">42.7–74.4</td><td rowspan="1" colspan="1">——</td><td rowspan="1" colspan="1">——</td></tr><tr><td rowspan="1" colspan="1">
                    <bold>Dorsal-fin ray</bold>
                  </td><td rowspan="1" colspan="1">i, 5<sup>1/2</sup></td><td rowspan="1" colspan="1">i, 5<sup>1/2</sup></td><td rowspan="1" colspan="1">i, 4<sup>1/2</sup></td><td rowspan="1" colspan="1">i, 4<sup>1/2</sup></td><td rowspan="1" colspan="1">i, 5<sup>1/2</sup></td><td rowspan="1" colspan="1">i, 5<sup>1/2</sup></td><td rowspan="1" colspan="1">i, 5<sup>1/2</sup></td></tr><tr><td rowspan="1" colspan="1">
                    <bold>Pectoral-fin ray</bold>
                  </td><td rowspan="1" colspan="1">i, 12–13</td><td rowspan="1" colspan="1">i, 12–14</td><td rowspan="1" colspan="1">i, 13–14</td><td rowspan="1" colspan="1">i, 13–14</td><td rowspan="1" colspan="1">i, 13–14</td><td rowspan="1" colspan="1">i, 14–15</td><td rowspan="1" colspan="1">i, 13–14</td></tr><tr><td rowspan="1" colspan="1">
                    <bold>Anal-fin ray</bold>
                  </td><td rowspan="1" colspan="1">i, 4<sup>1/2</sup></td><td rowspan="1" colspan="1">i, 4<sup>1/2</sup></td><td rowspan="1" colspan="1">i, 3<sup>1/2</sup></td><td rowspan="1" colspan="1">i, 3<sup>1/2</sup></td><td rowspan="1" colspan="1">i, 3<sup>1/2</sup></td><td rowspan="1" colspan="1">i, 4<sup>1/2</sup></td><td rowspan="1" colspan="1">i, 4<sup>1/2</sup></td></tr><tr><td rowspan="1" colspan="1">
                    <bold>Caudal-fin ray</bold>
                  </td><td rowspan="1" colspan="1">i, 7+8, i</td><td rowspan="1" colspan="1">i, 7+8, i</td><td rowspan="1" colspan="1">i, 7 + 8, i</td><td rowspan="1" colspan="1">i, 6 + 7, i</td><td rowspan="1" colspan="1">i, 6 + 7, i</td><td rowspan="1" colspan="1">i, 7 + 8, i</td><td rowspan="1" colspan="1">i, 7 + 8, i</td></tr><tr><td rowspan="1" colspan="1">
                    <bold>Vertebra number</bold>
                  </td><td rowspan="1" colspan="1">13 + 25 = 38 (<italic>n</italic> = 1); 13 + 24 = 37 (<italic>n</italic> = 1); 12 + 24 = 36 (<italic>n</italic> = 2)</td><td rowspan="1" colspan="1">13 + 23 = 36 (<italic>n</italic> = 2); 13 + 24 = 37 (<italic>n</italic> = 2)</td><td rowspan="1" colspan="1">13 + 24 = 37 (<italic>n</italic> = 1); 13 + 23 = 36 (<italic>n</italic> = 1); 13 + 25 = 38 (<italic>n</italic> = 2)</td><td rowspan="1" colspan="1">12 + 21 = 33 (<italic>n</italic> = 1); 12 + 20 = 32 (<italic>n</italic> = 1); 11 + 21 = 32 (<italic>n</italic> = 2)</td><td rowspan="1" colspan="1">12 + 22 = 34 (<italic>n</italic> = 2); 13 + 21 = 34 (<italic>n</italic> = 1); 12 + 21 = 33 (<italic>n</italic> = 1)</td><td rowspan="1" colspan="1">12 + 21 = 33 (<italic>n</italic> = 1)</td><td rowspan="1" colspan="1">19 + 15 = 34 (<italic>n</italic> = 2)</td></tr><tr><td rowspan="1" colspan="1">
                    <bold>Lower corner of gill opening</bold>
                  </td><td rowspan="1" colspan="1">Opposite base of the second and third pectoral-fin elements</td><td rowspan="1" colspan="1">Opposite base of the fourth and fifth pectoral-fin elements</td><td rowspan="1" colspan="1">Opposite base of the fourth and fifth pectoral-fin elements</td><td rowspan="1" colspan="1">Opposite base of the second and third pectoral-fin elements</td><td rowspan="1" colspan="1">Opposite base of the second and third pectoral-fin elements</td><td rowspan="1" colspan="1">Opposite base of the fourth and fifth pectoral-fin elements</td><td rowspan="1" colspan="1">Opposite base of the second and third pectoral-fin elements</td></tr><tr><td rowspan="1" colspan="1">
                    <bold>Maxillary barbel tip</bold>
                  </td><td rowspan="1" colspan="1">Not reaching or extending beyond lower gill-opening corner</td><td rowspan="1" colspan="1">Not reaching lower gill-opening corner</td><td rowspan="1" colspan="1">Extending beyond lower gill-opening corner</td><td rowspan="1" colspan="1">Not reaching or reaching lower gill-opening corner</td><td rowspan="1" colspan="1">Reaching or extending beyond lower gill-opening corner</td><td rowspan="1" colspan="1">Not reaching lower gill-opening corner</td><td rowspan="1" colspan="1">Reaching lower gill-opening corner</td></tr><tr><td rowspan="1" colspan="1">
                    <bold>Nasal barbel tip</bold>
                  </td><td rowspan="1" colspan="1">Not reaching anterior orbital</td><td rowspan="1" colspan="1">Not reaching anterior orbital</td><td rowspan="1" colspan="1">Extending beyond anterior orbital</td><td rowspan="1" colspan="1">Extending beyond anterior orbital and not reaching posterior orbital</td><td rowspan="1" colspan="1">Not reaching or reaching anterior orbital</td><td rowspan="1" colspan="1">Not reaching anterior orbital</td><td rowspan="1" colspan="1">Extending beyond posterior orbital</td></tr><tr><td rowspan="1" colspan="1">
                    <bold>Pelvic-fin tip</bold>
                  </td><td rowspan="1" colspan="1">Reaching or extending beyond anus</td><td rowspan="1" colspan="1">Not reaching, reaching, or extending beyond anus</td><td rowspan="1" colspan="1">Not reaching anus</td><td rowspan="1" colspan="1">Reaching or extending beyond anus</td><td rowspan="1" colspan="1">Reaching or extending beyond anus</td><td rowspan="1" colspan="1">Not reaching or reaching anus (♀); extending beyond anus (♂)</td><td rowspan="1" colspan="1">Not reaching anus (♀); reaching anus (♂)</td></tr><tr><td rowspan="1" colspan="1">
                    <bold>Ventral abdominal surface</bold>
                  </td><td rowspan="1" colspan="1">convex</td><td rowspan="1" colspan="1">flattened</td><td rowspan="1" colspan="1">flattened</td><td rowspan="1" colspan="1">convex</td><td rowspan="1" colspan="1">flattened</td><td rowspan="1" colspan="1">flattened</td><td rowspan="1" colspan="1">–</td></tr></tbody></table></table-wrap><table-wrap id="T3" position="float" orientation="portrait"><label>Table 3.</label><caption><p>Morphometric data for species of <italic><tp:taxon-name><tp:taxon-name-part taxon-name-part-type="genus" reg="Sineuchiloglanis">Sineuchiloglanis</tp:taxon-name-part> <tp:taxon-name-part taxon-name-part-type="species" reg="chishuiensis">chishuiensis</tp:taxon-name-part></tp:taxon-name></italic> sp. nov. and <italic><tp:taxon-name><tp:taxon-name-part taxon-name-part-type="genus" reg="Sineuchiloglanis">S.</tp:taxon-name-part> <tp:taxon-name-part taxon-name-part-type="species" reg="baishuiensis">baishuiensis</tp:taxon-name-part></tp:taxon-name></italic> sp. nov.</p></caption><table><tbody><tr><th rowspan="2" colspan="1"/><th rowspan="1" colspan="4"><italic><tp:taxon-name><tp:taxon-name-part taxon-name-part-type="genus" reg="Sineuchiloglanis">Sineuchiloglanis</tp:taxon-name-part> <tp:taxon-name-part taxon-name-part-type="species" reg="chishuiensis">chishuiensis</tp:taxon-name-part></tp:taxon-name></italic> sp. nov. (<italic>n</italic> = 22)</th><th rowspan="1" colspan="4"><italic><tp:taxon-name><tp:taxon-name-part taxon-name-part-type="genus" reg="Sineuchiloglanis">Sineuchiloglanis</tp:taxon-name-part> <tp:taxon-name-part taxon-name-part-type="species" reg="baishuiensis">baishuiensis</tp:taxon-name-part></tp:taxon-name></italic> sp. nov. (<italic>n</italic> = 22)</th></tr><tr><th rowspan="1" colspan="1">Min</th><th rowspan="1" colspan="1">Max</th><th rowspan="1" colspan="1">Mean</th><th rowspan="1" colspan="1">S.D.</th><th rowspan="1" colspan="1">Min</th><th rowspan="1" colspan="1">Max</th><th rowspan="1" colspan="1">Mean</th><th rowspan="1" colspan="1">S.D.</th></tr><tr><td rowspan="1" colspan="1">
                    <bold>Standard length (mm)</bold>
                  </td><td rowspan="1" colspan="1">70.7</td><td rowspan="1" colspan="1">162.1</td><td rowspan="1" colspan="1">108.6</td><td rowspan="1" colspan="1">25.3</td><td rowspan="1" colspan="1">74.5</td><td rowspan="1" colspan="1">178.8</td><td rowspan="1" colspan="1">113.7</td><td rowspan="1" colspan="1">35.1</td></tr><tr><td rowspan="1" colspan="9">
                    <bold>Percentage of standard length</bold>
                  </td></tr><tr><td rowspan="1" colspan="1">
                    <bold>Predorsal length</bold>
                  </td><td rowspan="1" colspan="1">31.2</td><td rowspan="1" colspan="1">37.1</td><td rowspan="1" colspan="1">33.8</td><td rowspan="1" colspan="1">1.5</td><td rowspan="1" colspan="1">29.5</td><td rowspan="1" colspan="1">37.4</td><td rowspan="1" colspan="1">33.7</td><td rowspan="1" colspan="1">1.7</td></tr><tr><td rowspan="1" colspan="1">
                    <bold>Prepectoral length</bold>
                  </td><td rowspan="1" colspan="1">16.3</td><td rowspan="1" colspan="1">21.7</td><td rowspan="1" colspan="1">19</td><td rowspan="1" colspan="1">1.2</td><td rowspan="1" colspan="1">16.4</td><td rowspan="1" colspan="1">20.2</td><td rowspan="1" colspan="1">18</td><td rowspan="1" colspan="1">1</td></tr><tr><td rowspan="1" colspan="1">
                    <bold>Prepelvic length</bold>
                  </td><td rowspan="1" colspan="1">39.1</td><td rowspan="1" colspan="1">45</td><td rowspan="1" colspan="1">42.1</td><td rowspan="1" colspan="1">1.3</td><td rowspan="1" colspan="1">39.3</td><td rowspan="1" colspan="1">43.8</td><td rowspan="1" colspan="1">41.5</td><td rowspan="1" colspan="1">1.1</td></tr><tr><td rowspan="1" colspan="1">
                    <bold>Pre-anal length</bold>
                  </td><td rowspan="1" colspan="1">64.4</td><td rowspan="1" colspan="1">71.9</td><td rowspan="1" colspan="1">68.5</td><td rowspan="1" colspan="1">1.8</td><td rowspan="1" colspan="1">67.7</td><td rowspan="1" colspan="1">74.1</td><td rowspan="1" colspan="1">70.7</td><td rowspan="1" colspan="1">1.7</td></tr><tr><td rowspan="1" colspan="1">
                    <bold>Dorsal-fin base length</bold>
                  </td><td rowspan="1" colspan="1">8.4</td><td rowspan="1" colspan="1">10.3</td><td rowspan="1" colspan="1">9.3</td><td rowspan="1" colspan="1">0.6</td><td rowspan="1" colspan="1">7.9</td><td rowspan="1" colspan="1">11.4</td><td rowspan="1" colspan="1">9.7</td><td rowspan="1" colspan="1">0.8</td></tr><tr><td rowspan="1" colspan="1">
                    <bold>Body depth</bold>
                  </td><td rowspan="1" colspan="1">11.7</td><td rowspan="1" colspan="1">18.2</td><td rowspan="1" colspan="1">14.4</td><td rowspan="1" colspan="1">1.8</td><td rowspan="1" colspan="1">11.5</td><td rowspan="1" colspan="1">17.4</td><td rowspan="1" colspan="1">14.5</td><td rowspan="1" colspan="1">1.5</td></tr><tr><td rowspan="1" colspan="1">
                    <bold>Body depth at anus</bold>
                  </td><td rowspan="1" colspan="1">11.1</td><td rowspan="1" colspan="1">17</td><td rowspan="1" colspan="1">13</td><td rowspan="1" colspan="1">1.5</td><td rowspan="1" colspan="1">11.2</td><td rowspan="1" colspan="1">17.1</td><td rowspan="1" colspan="1">13.7</td><td rowspan="1" colspan="1">1.3</td></tr><tr><td rowspan="1" colspan="1">
                    <bold>Head length</bold>
                  </td><td rowspan="1" colspan="1">19.9</td><td rowspan="1" colspan="1">26.4</td><td rowspan="1" colspan="1">22.7</td><td rowspan="1" colspan="1">1.4</td><td rowspan="1" colspan="1">20</td><td rowspan="1" colspan="1">24</td><td rowspan="1" colspan="1">22</td><td rowspan="1" colspan="1">1</td></tr><tr><td rowspan="1" colspan="1">
                    <bold>Head width</bold>
                  </td><td rowspan="1" colspan="1">18.5</td><td rowspan="1" colspan="1">24.5</td><td rowspan="1" colspan="1">21.1</td><td rowspan="1" colspan="1">1.6</td><td rowspan="1" colspan="1">18.1</td><td rowspan="1" colspan="1">21</td><td rowspan="1" colspan="1">19.9</td><td rowspan="1" colspan="1">0.9</td></tr><tr><td rowspan="1" colspan="1">
                    <bold>Head depth</bold>
                  </td><td rowspan="1" colspan="1">8.8</td><td rowspan="1" colspan="1">12.3</td><td rowspan="1" colspan="1">10.7</td><td rowspan="1" colspan="1">1</td><td rowspan="1" colspan="1">8.7</td><td rowspan="1" colspan="1">11.4</td><td rowspan="1" colspan="1">10.1</td><td rowspan="1" colspan="1">0.7</td></tr><tr><td rowspan="1" colspan="1">
                    <bold>Pectoral-fin length</bold>
                  </td><td rowspan="1" colspan="1">21.1</td><td rowspan="1" colspan="1">28.2</td><td rowspan="1" colspan="1">24.5</td><td rowspan="1" colspan="1">1.8</td><td rowspan="1" colspan="1">21.2</td><td rowspan="1" colspan="1">29.5</td><td rowspan="1" colspan="1">24.4</td><td rowspan="1" colspan="1">1.9</td></tr><tr><td rowspan="1" colspan="1">
                    <bold>Pelvic-fin length</bold>
                  </td><td rowspan="1" colspan="1">15.2</td><td rowspan="1" colspan="1">20.5</td><td rowspan="1" colspan="1">17.8</td><td rowspan="1" colspan="1">1.3</td><td rowspan="1" colspan="1">14.5</td><td rowspan="1" colspan="1">20.5</td><td rowspan="1" colspan="1">17.8</td><td rowspan="1" colspan="1">1.3</td></tr><tr><td rowspan="1" colspan="1">
                    <bold>Anal-fin base length</bold>
                  </td><td rowspan="1" colspan="1">5.6</td><td rowspan="1" colspan="1">8.4</td><td rowspan="1" colspan="1">6.7</td><td rowspan="1" colspan="1">0.7</td><td rowspan="1" colspan="1">6</td><td rowspan="1" colspan="1">7.7</td><td rowspan="1" colspan="1">6.8</td><td rowspan="1" colspan="1">0.4</td></tr><tr><td rowspan="1" colspan="1">
                    <bold>Caudal-fin length</bold>
                  </td><td rowspan="1" colspan="1">12.6</td><td rowspan="1" colspan="1">17.4</td><td rowspan="1" colspan="1">14.3</td><td rowspan="1" colspan="1">1.3</td><td rowspan="1" colspan="1">11.9</td><td rowspan="1" colspan="1">16.3</td><td rowspan="1" colspan="1">13.7</td><td rowspan="1" colspan="1">1.2</td></tr><tr><td rowspan="1" colspan="1">
                    <bold>Adipose-fin base length</bold>
                  </td><td rowspan="1" colspan="1">27.8</td><td rowspan="1" colspan="1">32.5</td><td rowspan="1" colspan="1">30.2</td><td rowspan="1" colspan="1">1.4</td><td rowspan="1" colspan="1">24.5</td><td rowspan="1" colspan="1">32.8</td><td rowspan="1" colspan="1">28.3</td><td rowspan="1" colspan="1">2.3</td></tr><tr><td rowspan="1" colspan="1">
                    <bold>Dorsal to adipose distance</bold>
                  </td><td rowspan="1" colspan="1">14.1</td><td rowspan="1" colspan="1">23.2</td><td rowspan="1" colspan="1">19.5</td><td rowspan="1" colspan="1">2.6</td><td rowspan="1" colspan="1">15.5</td><td rowspan="1" colspan="1">25.5</td><td rowspan="1" colspan="1">21.4</td><td rowspan="1" colspan="1">2.5</td></tr><tr><td rowspan="1" colspan="1">
                    <bold>Pelvic-fin origin to anal-fin origin length</bold>
                  </td><td rowspan="1" colspan="1">23.4</td><td rowspan="1" colspan="1">28.5</td><td rowspan="1" colspan="1">26.6</td><td rowspan="1" colspan="1">1.6</td><td rowspan="1" colspan="1">26.1</td><td rowspan="1" colspan="1">32</td><td rowspan="1" colspan="1">29</td><td rowspan="1" colspan="1">1.7</td></tr><tr><td rowspan="1" colspan="1">
                    <bold>Pelvic insertion to adipose origin</bold>
                  </td><td rowspan="1" colspan="1">15.4</td><td rowspan="1" colspan="1">19.5</td><td rowspan="1" colspan="1">17.4</td><td rowspan="1" colspan="1">1.2</td><td rowspan="1" colspan="1">17.3</td><td rowspan="1" colspan="1">22.3</td><td rowspan="1" colspan="1">19.2</td><td rowspan="1" colspan="1">1.2</td></tr><tr><td rowspan="1" colspan="1">
                    <bold>Post-adipose distance</bold>
                  </td><td rowspan="1" colspan="1">8.2</td><td rowspan="1" colspan="1">12.7</td><td rowspan="1" colspan="1">9.8</td><td rowspan="1" colspan="1">1.3</td><td rowspan="1" colspan="1">8.1</td><td rowspan="1" colspan="1">11.2</td><td rowspan="1" colspan="1">9.4</td><td rowspan="1" colspan="1">0.8</td></tr><tr><td rowspan="1" colspan="1">
                    <bold>Caudal-peduncle length</bold>
                  </td><td rowspan="1" colspan="1">21.5</td><td rowspan="1" colspan="1">29.2</td><td rowspan="1" colspan="1">24.9</td><td rowspan="1" colspan="1">1.8</td><td rowspan="1" colspan="1">20.6</td><td rowspan="1" colspan="1">26.7</td><td rowspan="1" colspan="1">23.2</td><td rowspan="1" colspan="1">1.7</td></tr><tr><td rowspan="1" colspan="1">
                    <bold>Caudal-peduncle depth</bold>
                  </td><td rowspan="1" colspan="1">6.6</td><td rowspan="1" colspan="1">9.5</td><td rowspan="1" colspan="1">7.8</td><td rowspan="1" colspan="1">0.8</td><td rowspan="1" colspan="1">6.3</td><td rowspan="1" colspan="1">8.7</td><td rowspan="1" colspan="1">7.7</td><td rowspan="1" colspan="1">0.7</td></tr><tr><td rowspan="1" colspan="9">
                    <bold>Percentage of head length</bold>
                  </td></tr><tr><td rowspan="1" colspan="1">
                    <bold>Snout length</bold>
                  </td><td rowspan="1" colspan="1">52.8</td><td rowspan="1" colspan="1">57.7</td><td rowspan="1" colspan="1">55.2</td><td rowspan="1" colspan="1">1.2</td><td rowspan="1" colspan="1">53.7</td><td rowspan="1" colspan="1">57.3</td><td rowspan="1" colspan="1">55.4</td><td rowspan="1" colspan="1">1</td></tr><tr><td rowspan="1" colspan="1">
                    <bold>Interorbital distance</bold>
                  </td><td rowspan="1" colspan="1">24.1</td><td rowspan="1" colspan="1">28.8</td><td rowspan="1" colspan="1">26.5</td><td rowspan="1" colspan="1">1.3</td><td rowspan="1" colspan="1">22.8</td><td rowspan="1" colspan="1">29.6</td><td rowspan="1" colspan="1">26</td><td rowspan="1" colspan="1">1.8</td></tr><tr><td rowspan="1" colspan="1">
                    <bold>Eye diameter</bold>
                  </td><td rowspan="1" colspan="1">6.8</td><td rowspan="1" colspan="1">9.1</td><td rowspan="1" colspan="1">7.7</td><td rowspan="1" colspan="1">0.6</td><td rowspan="1" colspan="1">6.1</td><td rowspan="1" colspan="1">9.2</td><td rowspan="1" colspan="1">8</td><td rowspan="1" colspan="1">1</td></tr><tr><td rowspan="1" colspan="1">
                    <bold>Head length behind the eyes</bold>
                  </td><td rowspan="1" colspan="1">35.6</td><td rowspan="1" colspan="1">40.3</td><td rowspan="1" colspan="1">37.6</td><td rowspan="1" colspan="1">1.2</td><td rowspan="1" colspan="1">35.4</td><td rowspan="1" colspan="1">39.4</td><td rowspan="1" colspan="1">37.6</td><td rowspan="1" colspan="1">1</td></tr><tr><td rowspan="1" colspan="1">
                    <bold>Head depth</bold>
                  </td><td rowspan="1" colspan="1">38.9</td><td rowspan="1" colspan="1">53.1</td><td rowspan="1" colspan="1">47.3</td><td rowspan="1" colspan="1">4</td><td rowspan="1" colspan="1">42</td><td rowspan="1" colspan="1">48.4</td><td rowspan="1" colspan="1">45.7</td><td rowspan="1" colspan="1">1.6</td></tr><tr><td rowspan="1" colspan="1">
                    <bold>Nasal barbel length</bold>
                  </td><td rowspan="1" colspan="1">24.9</td><td rowspan="1" colspan="1">35</td><td rowspan="1" colspan="1">31.3</td><td rowspan="1" colspan="1">2.6</td><td rowspan="1" colspan="1">23.3</td><td rowspan="1" colspan="1">35.1</td><td rowspan="1" colspan="1">29.7</td><td rowspan="1" colspan="1">2.8</td></tr><tr><td rowspan="1" colspan="1">
                    <bold>Maxillary barbel length</bold>
                  </td><td rowspan="1" colspan="1">67.1</td><td rowspan="1" colspan="1">84.8</td><td rowspan="1" colspan="1">77.5</td><td rowspan="1" colspan="1">4.5</td><td rowspan="1" colspan="1">65.9</td><td rowspan="1" colspan="1">82.1</td><td rowspan="1" colspan="1">73.7</td><td rowspan="1" colspan="1">3.7</td></tr><tr><td rowspan="1" colspan="1">
                    <bold>Inner mandibular barbel length</bold>
                  </td><td rowspan="1" colspan="1">15.5</td><td rowspan="1" colspan="1">20.6</td><td rowspan="1" colspan="1">17.7</td><td rowspan="1" colspan="1">1.5</td><td rowspan="1" colspan="1">14.4</td><td rowspan="1" colspan="1">19.1</td><td rowspan="1" colspan="1">16.6</td><td rowspan="1" colspan="1">1.4</td></tr><tr><td rowspan="1" colspan="1">
                    <bold>Out mandibular barbel length</bold>
                  </td><td rowspan="1" colspan="1">23.8</td><td rowspan="1" colspan="1">30.2</td><td rowspan="1" colspan="1">27.4</td><td rowspan="1" colspan="1">1.7</td><td rowspan="1" colspan="1">23.1</td><td rowspan="1" colspan="1">29.2</td><td rowspan="1" colspan="1">25.9</td><td rowspan="1" colspan="1">1.7</td></tr><tr><td rowspan="1" colspan="9">
                    <bold>Percentage of caudal-peduncle length</bold>
                  </td></tr><tr><td rowspan="1" colspan="1">
                    <bold>Caudal-peduncle depth</bold>
                  </td><td rowspan="1" colspan="1">27.1</td><td rowspan="1" colspan="1">40.3</td><td rowspan="1" colspan="1">31.3</td><td rowspan="1" colspan="1">3.4</td><td rowspan="1" colspan="1">25.9</td><td rowspan="1" colspan="1">40.6</td><td rowspan="1" colspan="1">33.6</td><td rowspan="1" colspan="1">4.5</td></tr><tr><td rowspan="1" colspan="9">
                    <bold>Percentage of pectoral-fin length</bold>
                  </td></tr><tr><td rowspan="1" colspan="1">
                    <bold>Pectoral-fin width</bold>
                  </td><td rowspan="1" colspan="1">53</td><td rowspan="1" colspan="1">70.5</td><td rowspan="1" colspan="1">62.7</td><td rowspan="1" colspan="1">4.2</td><td rowspan="1" colspan="1">61</td><td rowspan="1" colspan="1">78.2</td><td rowspan="1" colspan="1">67.9</td><td rowspan="1" colspan="1">4.9</td></tr><tr><td rowspan="1" colspan="9">
                    <bold>Percentage of pelvic-fin length</bold>
                  </td></tr><tr><td rowspan="1" colspan="1">
                    <bold>Pelvic-fin width</bold>
                  </td><td rowspan="1" colspan="1">43</td><td rowspan="1" colspan="1">68.4</td><td rowspan="1" colspan="1">58.2</td><td rowspan="1" colspan="1">6</td><td rowspan="1" colspan="1">53.6</td><td rowspan="1" colspan="1">76.6</td><td rowspan="1" colspan="1">61.9</td><td rowspan="1" colspan="1">6.1</td></tr></tbody></table></table-wrap><table-wrap id="T4" position="float" orientation="portrait"><label>Table 4.</label><caption><p>Main characteristics for comparison among species of <italic><tp:taxon-name><tp:taxon-name-part taxon-name-part-type="genus" reg="Sineuchiloglanis">Sineuchiloglanis</tp:taxon-name-part></tp:taxon-name></italic> from the Yangtze River drainage, China.</p></caption><table><tbody><tr><th rowspan="1" colspan="1">Characters</th><th rowspan="1" colspan="1"><italic><tp:taxon-name><tp:taxon-name-part taxon-name-part-type="genus" reg="Sineuchiloglanis">Sineuchiloglanis</tp:taxon-name-part> <tp:taxon-name-part taxon-name-part-type="species" reg="chishuiensis">chishuiensis</tp:taxon-name-part></tp:taxon-name></italic> sp. nov.</th><th rowspan="1" colspan="1"><italic><tp:taxon-name><tp:taxon-name-part taxon-name-part-type="genus" reg="Sineuchiloglanis">Sineuchiloglanis</tp:taxon-name-part> <tp:taxon-name-part taxon-name-part-type="species" reg="baishuiensis">baishuiensis</tp:taxon-name-part></tp:taxon-name></italic> sp. nov.</th><th rowspan="1" colspan="1">
                    <italic>
                      <tp:taxon-name><tp:taxon-name-part taxon-name-part-type="genus" reg="Sineuchiloglanis">Sineuchiloglanis</tp:taxon-name-part> <tp:taxon-name-part taxon-name-part-type="species" reg="hupingshanensis">hupingshanensis</tp:taxon-name-part></tp:taxon-name>
                    </italic>
                  </th><th rowspan="1" colspan="1">
                    <italic>
                      <tp:taxon-name><tp:taxon-name-part taxon-name-part-type="genus" reg="Sineuchiloglanis">Sineuchiloglanis</tp:taxon-name-part> <tp:taxon-name-part taxon-name-part-type="species" reg="chui">chui</tp:taxon-name-part></tp:taxon-name>
                    </italic>
                  </th><th rowspan="1" colspan="1">
                    <italic>
                      <tp:taxon-name><tp:taxon-name-part taxon-name-part-type="genus" reg="Sineuchiloglanis">Sineuchiloglanis</tp:taxon-name-part> <tp:taxon-name-part taxon-name-part-type="species" reg="anteanalis">anteanalis</tp:taxon-name-part></tp:taxon-name>
                    </italic>
                  </th><th rowspan="1" colspan="1">
                    <italic>
                      <tp:taxon-name><tp:taxon-name-part taxon-name-part-type="genus" reg="Sineuchiloglanis">Sineuchiloglanis</tp:taxon-name-part> <tp:taxon-name-part taxon-name-part-type="species" reg="robusta">robusta</tp:taxon-name-part></tp:taxon-name>
                    </italic>
                  </th><th rowspan="1" colspan="1">
                    <italic>
                      <tp:taxon-name><tp:taxon-name-part taxon-name-part-type="genus" reg="Sineuchiloglanis">Sineuchiloglanis</tp:taxon-name-part> <tp:taxon-name-part taxon-name-part-type="species" reg="sichuanensis">sichuanensis</tp:taxon-name-part></tp:taxon-name>
                    </italic>
                  </th></tr><tr><td rowspan="1" colspan="1">
                    <bold>Dorsal-fin ray</bold>
                  </td><td rowspan="1" colspan="1">i, 5<sup>1/2</sup></td><td rowspan="1" colspan="1">i, 5<sup>1/2</sup></td><td rowspan="1" colspan="1">i, 4<sup>1/2</sup></td><td rowspan="1" colspan="1">i, 4<sup>1/2</sup></td><td rowspan="1" colspan="1">i, 5<sup>1/2</sup></td><td rowspan="1" colspan="1">i, 5<sup>1/2</sup></td><td rowspan="1" colspan="1">i, 5<sup>1/2</sup></td></tr><tr><td rowspan="1" colspan="1">
                    <bold>Pectoral-fin ray</bold>
                  </td><td rowspan="1" colspan="1">i, 12–13</td><td rowspan="1" colspan="1">i, 12–14</td><td rowspan="1" colspan="1">i, 13–14</td><td rowspan="1" colspan="1">i, 13–14</td><td rowspan="1" colspan="1">i, 13–14</td><td rowspan="1" colspan="1">i, 14–15</td><td rowspan="1" colspan="1">i, 13–14</td></tr><tr><td rowspan="1" colspan="1">
                    <bold>Pelvic-fin ray</bold>
                  </td><td rowspan="1" colspan="1">i, 5</td><td rowspan="1" colspan="1">i, 5</td><td rowspan="1" colspan="1">i, 5</td><td rowspan="1" colspan="1">i, 5</td><td rowspan="1" colspan="1">i, 5</td><td rowspan="1" colspan="1">i, 5</td><td rowspan="1" colspan="1">i, 5</td></tr><tr><td rowspan="1" colspan="1">
                    <bold>Anal-fin ray</bold>
                  </td><td rowspan="1" colspan="1">i, 4<sup>1/2</sup></td><td rowspan="1" colspan="1">i, 4<sup>1/2</sup></td><td rowspan="1" colspan="1">i, 3<sup>1/2</sup></td><td rowspan="1" colspan="1">i, 3<sup>1/2</sup></td><td rowspan="1" colspan="1">i, 3<sup>1/2</sup></td><td rowspan="1" colspan="1">i, 4<sup>1/2</sup></td><td rowspan="1" colspan="1">i, 4<sup>1/2</sup></td></tr><tr><td rowspan="1" colspan="1">
                    <bold>Caudal-fin ray</bold>
                  </td><td rowspan="1" colspan="1">i, 7 + 8, i</td><td rowspan="1" colspan="1">i, 7 + 8, i</td><td rowspan="1" colspan="1">i, 7 + 8, i</td><td rowspan="1" colspan="1">i, 6 + 7, i</td><td rowspan="1" colspan="1">i, 6 + 7, i</td><td rowspan="1" colspan="1">i, 7 + 8, i</td><td rowspan="1" colspan="1">i, 7 + 8, i</td></tr><tr><td rowspan="1" colspan="1">
                    <bold>Vertebra number</bold>
                  </td><td rowspan="1" colspan="1">13 + 25 = 38 (<italic>n</italic> = 1); 13 + 24 = 37 (<italic>n</italic> = 1); 12 + 24 = 36 (<italic>n</italic> = 2)</td><td rowspan="1" colspan="1">13 + 23 = 36 (<italic>n</italic> = 2); 13 + 24 = 37 (<italic>n</italic> = 2)</td><td rowspan="1" colspan="1">13 + 24 = 37 (<italic>n</italic> = 1); 13 + 23 = 36 (<italic>n</italic> = 1); 13 + 25 = 38 (<italic>n</italic> = 2)</td><td rowspan="1" colspan="1">12 + 21 = 33 (<italic>n</italic> = 1); 12 + 20 = 32 (<italic>n</italic> = 1); 11 + 21 = 32 (<italic>n</italic> = 2)</td><td rowspan="1" colspan="1">12 + 22 = 34 (<italic>n</italic> = 2); 13 + 21 = 34 (<italic>n</italic> = 1); 12 + 21 = 33 (<italic>n</italic> = 1)</td><td rowspan="1" colspan="1">12 + 21 = 33 (<italic>n</italic> = 1)</td><td rowspan="1" colspan="1">19 + 15 = 34 (<italic>n</italic> = 2)</td></tr><tr><td rowspan="1" colspan="1">
                    <bold>Lower corner of gill opening</bold>
                  </td><td rowspan="1" colspan="1">Opposite base of the second and third pectoral-fin elements</td><td rowspan="1" colspan="1">Opposite base of the fourth and fifth pectoral-fin elements</td><td rowspan="1" colspan="1">Opposite base of the fourth and fifth pectoral-fin elements</td><td rowspan="1" colspan="1">Opposite base of the second and third pectoral-fin elements</td><td rowspan="1" colspan="1">Opposite base of the second and third pectoral-fin elements</td><td rowspan="1" colspan="1">Opposite base of the fourth and fifth pectoral-fin elements</td><td rowspan="1" colspan="1">Opposite base of the second and third pectoral-fin elements</td></tr><tr><td rowspan="1" colspan="1">
                    <bold>Maxillary barbel tip</bold>
                  </td><td rowspan="1" colspan="1">Not reaching or extending beyond lower gill-opening corner</td><td rowspan="1" colspan="1">Not reaching lower gill-opening corner</td><td rowspan="1" colspan="1">Extending beyond lower gill-opening corner</td><td rowspan="1" colspan="1">Not reaching or reaching lower gill-opening corner</td><td rowspan="1" colspan="1">Reaching or extending beyond lower gill-opening corner</td><td rowspan="1" colspan="1">Not reaching lower gill-opening corner</td><td rowspan="1" colspan="1">Reaching lower gill-opening corner</td></tr><tr><td rowspan="1" colspan="1">
                    <bold>Nasal barbel tip</bold>
                  </td><td rowspan="1" colspan="1">Not reaching anterior orbital</td><td rowspan="1" colspan="1">Not reaching anterior orbital</td><td rowspan="1" colspan="1">Extending beyond anterior orbital</td><td rowspan="1" colspan="1">Extending beyond anterior orbital and not reaching posterior orbital</td><td rowspan="1" colspan="1">Not reaching or reaching anterior orbital</td><td rowspan="1" colspan="1">Not reaching anterior orbital</td><td rowspan="1" colspan="1">Extending beyond posterior orbital</td></tr><tr><td rowspan="1" colspan="1">
                    <bold>Pectoral-fin tip</bold>
                  </td><td rowspan="1" colspan="1">Not reaching, reaching, or extending beyond pelvic-fin origin</td><td rowspan="1" colspan="1">Not reaching or reaching pelvic-fin origin</td><td rowspan="1" colspan="1">Not reaching pelvic-fin origin</td><td rowspan="1" colspan="1">Not reaching pelvic-fin origin</td><td rowspan="1" colspan="1">Reaching or extending beyond pelvic-fin origin</td><td rowspan="1" colspan="1">Not reaching pelvic-fin origin</td><td rowspan="1" colspan="1">Reaching pelvic-fin origin</td></tr><tr><td rowspan="1" colspan="1">
                    <bold>Pelvic-fin tip</bold>
                  </td><td rowspan="1" colspan="1">Reaching or extending beyond anus</td><td rowspan="1" colspan="1">Not reaching, reaching, or extending beyond anus</td><td rowspan="1" colspan="1">Not reaching anus</td><td rowspan="1" colspan="1">Reaching or extending beyond anus</td><td rowspan="1" colspan="1">Reaching or extending beyond anus</td><td rowspan="1" colspan="1">Not reaching or reaching anus (♀); extending beyond anus (♂)</td><td rowspan="1" colspan="1">Not reaching anus (♀); reaching anus (♂)</td></tr></tbody></table></table-wrap></tp:treatment-sec></tp:taxon-treatment>
